# Supplementary material for: Extracting Features from Poincaré Plots to Distinguish Congestive Heart Failure Patients According to NYHA Classes
Source: Bioengineering (Basel). 2021 Oct 3;8(10):138. doi: 10.3390/bioengineering8100138 (PMC8533203; doi:10.3390/bioengineering8100138)
Supplement: Supplementary file 1 [file bioengineering-08-00138-s001.zip]

Archive with 1 entries (1 files):
- bioengineering-1358016-supplementary.pdf
